# Supplementary material for: Shedding light on negative cultures in osteoarticular infections: leveraging mNGS to unravel risk factors and microbial profiles
Source: Front Cell Infect Microbiol. 2024 Nov 25;14:1457639. doi: 10.3389/fcimb.2024.1457639 (PMC11625738; doi:10.3389/fcimb.2024.1457639)
Supplement: Supplementary file 2 [file Table2.xlsx]

## Sheet: 数据_SPSS_Final
@#Patient	Gender（M1F0）	Age	BMI	aCCI	Diagnose	IOI（0：N，1：Y）	PJI（0：N，1：Y）	Multi（0：N，1：Y）	Culture（0：P，1：N）	mNGS（0：P，1：N）	Prioruseofantibioticsday	Rarepathogen（0：N，1：Y）
66	1	48	23.8751	0	SSI	1	0	0	1	0	7	0
304	0	58	27.8552	2	SSI	1	0	1	1	0	3	1
215	1	82	23.1434	4	SSI	1	0	0	0	0	5	0
227	0	69	23.8054	3	SSI	1	0	0	1	0	2	0
126	1	73	25.1899	4	SSI	1	0	0	1	1	8	0
286	0	60	24.8196	2	SSI	1	0	0	1	0	9	0
265	1	47	27.6138	0	SS	0	0	0	1	1	2	1
228	0	65	23.0544	1	SS	0	0	0	1	0	23	0
78	1	66	24.539	3	SA	1	0	1	1	0	5	0
328	1	73	24.9778	4	PSA	0	0	1	1	0	8	0
7	1	46	25.7734	0	PSA	0	0	0	1	0	7	0
24	1	45	25.2715	0	PSA	0	0	1	1	0	21	1
82	1	39	23.6614	0	PSA	0	0	0	1	1	35	0
37	1	57	25.0676	1	PSA	0	0	0	1	0	7	1
100	1	70	24.5827	3	PSA	0	0	1	1	0	8	0
211	0	51	24.2188	1	PSA	0	0	0	1	0	4	1
250	0	56	26.0848	1	PSA	0	0	0	1	0	10	0
46	0	57	25.2363	1	PSA	0	0	0	1	0	5	0
134	0	70	25.7983	3	PJI	1	1	1	1	1	17	1
161	1	56	22.913	2	PJI	1	1	1	1	0	13	1
163	1	75	24.2086	3	PJI	1	1	1	1	0	6	0
172	0	66	22.2222	3	PJI	1	1	1	1	0	9	1
42	0	69	24.682	3	PJI	1	1	0	1	1	19	0
118	1	79	24.2215	3	PJI	1	1	0	1	1	25	1
173	0	81	19.7837	4	PJI	1	1	0	1	1	15	1
176	0	69	24.8358	3	PJI	1	1	0	1	1	8	1
8	1	66	24.7445	3	PJI	1	1	0	1	0	8	0
38	0	65	24.7122	2	PJI	1	1	1	1	0	15	1
56	1	73	24.5883	3	PJI	1	1	1	1	0	12	1
65	0	71	24.0346	3	PJI	1	1	1	1	0	7	0
68	1	67	23.6614	3	PJI	1	1	0	1	0	13	1
71	1	43	22.0386	0	PJI	1	1	1	1	0	10	1
84	0	57	23.1911	1	PJI	1	1	1	1	0	9	1
89	0	78	26.8386	3	PJI	1	1	0	1	0	12	1
106	0	74	22.7732	4	PJI	1	1	0	1	0	7	1
160	0	48	24.2449	1	PJI	1	1	0	1	0	5	1
169	0	55	24.173	1	PJI	1	1	0	1	0	7	0
170	1	64	18.7783	2	PJI	1	1	0	1	0	10	1
203	0	74	24.1379	3	PJI	1	1	0	1	0	10	1
35	1	66	21.7993	2	PJI	1	1	0	1	0	5	1
3	0	22	24.7805	0	PJI	1	1	1	1	0	10	0
4	0	70	30.385	4	PJI	1	1	1	1	0	4	0
25	0	80	25.2312	4	PJI	1	1	1	1	0	9	0
26	0	69	21.4533	3	PJI	1	1	0	1	0	7	0
45	0	72	24.6518	3	PJI	1	1	1	1	0	14	0
51	0	65	24.6213	3	PJI	1	1	1	1	0	7	0
57	1	77	24.5574	4	PJI	1	1	1	1	0	7	0
67	1	83	24.4921	5	PJI	1	1	1	1	0	11	0
80	0	70	24.353	3	PJI	1	1	0	1	0	7	0
90	1	82	22.1297	4	PJI	1	1	1	1	0	13	0
97	0	64	22.2222	2	PJI	1	1	1	1	0	7	0
108	0	70	24.3178	3	PJI	1	1	1	1	0	8	0
112	1	68	24.2813	3	PJI	1	1	1	1	0	3	0
175	0	72	31.1111	3	PJI	1	1	1	1	0	7	0
75	1	57	24.388	2	PJI	1	1	0	1	0	7	0
91	0	56	29.7913	0	PJI	1	1	1	1	0	7	0
110	0	72	25.3155	2	PJI	1	1	0	1	0	2	0
54	1	63	24.9399	2	PJI	1	1	1	1	0	5	0
225	1	71	23.8751	3	PJI	1	1	0	1	0	4	0
315	1	65	24.0882	2	PJI	1	1	0	1	0	12	0
258	1	12	26.3022	0	OM	0	0	0	1	0	12	1
96	1	51	20.2395	1	OM	0	0	0	1	0	15	0
50	1	48	24.9733	0	OM	0	0	0	1	0	10	0
279	1	75	27.7008	4	MTB	0	0	0	1	0	17	1
10	1	48	25.6665	2	MTB	0	0	0	1	0	14	1
151	0	24	24.0346	0	MTB	0	0	0	1	1	6	1
13	1	55	25.5648	1	MTB	0	0	0	1	0	0	1
69	0	75	24.8415	3	IRI	1	0	0	1	0	3	0
77	1	45	23.6614	0	IRI	1	0	0	1	0	0	0
140	1	61	19.2837	2	IRI	1	0	0	1	0	0	0
141	1	74	24.1041	4	IRI	1	0	0	0	0	0	0
142	1	23	24.0737	0	IRI	1	0	0	0	0	3	0
143	1	60	23.8751	2	IRI	1	0	0	0	0	0	0
144	1	71	24.0442	3	IRI	1	0	0	0	0	0	0
145	0	41	25.1096	0	IRI	1	0	0	0	0	0	0
70	0	28	24.4588	0	IRI	1	0	1	0	0	5	0
73	0	58	24.4232	1	IRI	1	0	0	0	1	30	0
59	1	65	24.7676	3	IRI	1	0	0	0	0	7	0
223	0	80	28.0404	4	IRI	1	0	0	0	0	14	0
233	0	50	23.0085	1	IRI	1	0	0	0	0	6	0
16	0	39	22.8624	0	IRI	1	0	0	0	0	8	0
55	1	38	24.9065	0	SSI	1	0	0	0	0	3	0
127	1	26	25.3906	0	SSI	1	0	0	0	0	0	0
129	0	15	24.3059	0	SSI	1	0	0	0	0	0	0
146	1	70	25.5296	3	SSI	1	0	0	0	0	0	0
165	0	39	30.385	1	SSI	1	0	0	0	0	5	0
205	1	43	25.5102	0	SSI	1	0	0	0	0	4	0
284	0	12	24.974	0	SSI	1	0	0	0	0	0	0
319	1	59	25.9516	1	SSI	1	0	0	0	0	3	0
336	1	50	22.7204	2	SSI	1	0	0	0	0	0	0
341	1	15	23.8751	0	SSI	1	0	0	0	0	2	0
255	0	72	24.6094	4	SS	0	0	1	0	0	10	0
87	1	64	22.7732	3	SS	0	0	0	0	0	1	0
9	0	46	22.8928	0	SS	0	0	0	0	0	1	0
268	1	61	26.4596	2	SS	0	0	0	0	0	0	0
40	1	72	25.4694	4	SS	0	0	0	0	0	0	0
23	0	67	25.317	3	SS	0	0	1	0	0	0	0
235	0	14	26.6299	0	SS	0	0	0	0	0	3	0
243	0	11	23.4375	0	SS	0	0	0	0	0	1	0
254	0	55	26.2491	1	SS	0	0	1	0	0	7	0
11	1	60	24.0882	2	SS	0	0	0	0	0	3	0
86	1	53	24.7109	2	SS	0	0	0	0	0	0	0
98	1	61	24.6148	2	SS	0	0	0	0	0	0	0
125	1	61	25.0593	1	SS	0	0	0	0	0	0	0
135	1	53	24.1867	1	SS	0	0	0	0	0	0	0
137	0	87	24.974	4	SS	0	0	0	0	0	0	0
168	0	39	23.6715	0	SS	0	0	0	0	0	0	0
174	0	64	23.4375	2	SS	0	0	0	0	0	0	0
192	1	20	21.2953	0	SS	0	0	0	0	0	0	0
194	0	30	29.2969	0	SS	0	0	0	0	0	0	0
200	1	39	29.2101	0	SS	0	0	0	0	0	0	0
207	1	66	23.03	2	SS	0	0	0	0	0	0	0
209	1	59	23.2711	1	SS	0	0	0	0	0	0	0
275	1	47	26.6143	1	SS	0	0	0	0	0	3	0
276	1	57	25.5102	1	SS	0	0	0	0	0	3	0
277	1	62	23.03	2	SS	0	0	0	0	0	0	0
282	1	49	26.7866	1	SS	0	0	1	0	0	3	0
291	0	51	22.4913	1	SA	1	0	0	0	1	7	0
229	0	75	27.3438	3	SA	1	0	0	0	0	2	0
314	1	17	20.1771	0	SA	1	0	0	0	0	2	0
327	1	58	27.3541	1	SA	1	0	0	0	0	2	0
333	1	45	20.2812	0	SA	1	0	0	0	0	6	0
22	1	44	25.3637	0	PSA	0	0	0	0	0	1	1
74	1	91	24.8092	5	PSA	0	0	0	0	0	1	1
190	0	58	23.3893	2	PSA	0	0	0	0	0	0	1
246	0	32	25.9759	0	PSA	0	0	0	0	0	0	1
195	1	43	25.0593	0	PSA	0	0	0	0	0	12	0
272	1	55	27.4406	1	PSA	0	0	0	0	1	10	0
64	0	67	25.7812	3	PSA	0	0	0	0	1	8	0
109	1	75	24.4892	4	PSA	0	0	1	0	0	2	0
124	1	63	24.3368	2	PSA	0	0	0	0	0	0	0
241	0	66	18.2222	3	PSA	0	0	0	0	0	4	0
32	1	58	23.6614	1	PSA	0	0	0	0	1	4	0
262	1	64	25.0195	2	PSA	0	0	0	0	1	5	0
266	1	65	25.0612	3	PSA	0	0	0	0	1	8	0
271	1	68	25.3155	2	PSA	0	0	0	0	1	4	0
5	0	70	28.764	3	PSA	0	0	0	0	0	1	0
14	0	67	28.0404	2	PSA	0	0	0	0	0	2	0
27	1	71	25.1976	3	PSA	0	0	0	0	0	0	0
33	1	73	24.2215	4	PSA	0	0	0	0	0	0	0
34	0	77	28.1969	4	PSA	0	0	0	0	0	0	0
44	1	72	22.8571	4	PSA	0	0	0	0	0	0	0
47	1	70	20.2395	3	PSA	0	0	0	0	0	0	0
48	1	82	27.7008	4	PSA	0	0	0	0	0	1	0
63	0	68	24.8738	3	PSA	0	0	0	0	0	0	0
92	0	63	24.6784	2	PSA	0	0	0	0	0	0	0
99	1	43	24.2188	0	PSA	0	0	1	0	0	1	0
103	1	47	24.5527	0	PSA	0	0	0	0	0	0	0
115	1	7	24.4287	0	PSA	0	0	0	0	0	5	0
117	0	48	17.5431	1	PSA	0	0	0	0	0	0	1
122	1	64	24.3865	2	PSA	0	0	0	0	0	3	0
123	1	76	24.366	3	PSA	0	0	0	0	0	0	0
136	1	38	24.161	0	PSA	0	0	0	0	0	1	0
138	0	55	21.6016	2	PSA	0	0	0	0	0	0	1
139	1	72	24.1346	4	PSA	0	0	0	0	0	0	0
153	1	33	19.0311	0	PSA	0	0	0	0	0	3	0
156	1	14	23.8958	0	PSA	0	0	0	0	0	1	0
158	0	49	23.822	0	PSA	0	0	0	0	0	3	0
166	0	49	23.7443	0	PSA	0	0	0	0	0	0	0
167	1	74	23.707	4	PSA	0	0	0	0	0	5	0
171	1	51	23.6376	1	PSA	0	0	0	0	0	1	0
180	0	59	24.0346	1	PSA	0	0	0	0	0	1	0
181	1	65	27.7008	3	PSA	0	0	0	0	0	0	0
187	1	36	23.4609	0	PSA	0	0	0	0	0	0	0
189	0	71	23.4235	4	PSA	0	0	0	0	0	0	0
191	0	42	22.0604	0	PSA	0	0	1	0	0	0	0
193	1	53	23.351	1	PSA	0	0	0	0	0	2	0
202	1	22	22.7204	0	PSA	0	0	0	0	0	0	0
208	1	56	23.3111	1	PSA	0	0	1	0	0	0	0
210	1	64	27.0416	3	PSA	0	0	0	0	0	2	0
214	1	64	23.1847	3	PSA	0	0	1	0	0	3	1
226	1	13	29.2101	0	PSA	0	0	0	0	0	2	0
234	0	76	25.8768	4	PSA	0	0	0	0	0	0	0
236	0	70	24.6094	3	PSA	0	0	0	0	0	0	0
237	0	49	22.0386	0	PSA	0	0	0	0	0	3	0
242	0	62	22.3945	2	PSA	0	0	0	0	0	2	0
245	0	56	29.7913	1	PSA	0	0	0	0	0	3	0
247	0	75	26.0289	5	PSA	0	0	0	0	0	0	0
248	0	66	27.1816	3	PSA	0	0	0	0	0	2	0
249	0	71	24.4561	3	PSA	0	0	0	0	0	1	0
251	0	68	26.1407	3	PSA	0	0	0	0	0	0	0
256	1	54	21.7738	1	PSA	0	0	0	0	0	0	0
257	1	68	23.7387	3	PSA	0	0	0	0	0	1	0
259	1	30	27.4406	0	PSA	0	0	0	0	0	1	0
260	1	53	19.2837	0	PSA	0	0	0	0	0	1	0
263	1	54	26.3554	2	PSA	0	0	0	0	0	0	0
273	1	36	19.2837	0	PSA	0	0	0	0	0	0	0
274	1	66	26.5595	2	PSA	0	0	0	0	0	0	0
278	1	46	24.6548	1	PSA	0	0	1	0	0	0	0
280	1	77	28.7105	4	PSA	0	0	0	0	0	0	0
281	1	13	26.7238	0	PSA	0	0	0	0	0	0	0
72	0	49	26.5997	2	PJI	1	1	1	0	1	8	1
197	1	49	23.03	0	PJI	1	1	1	0	0	2	1
58	0	40	24.5265	0	PJI	1	1	0	0	0	0	0
216	1	88	24.034	4	PJI	1	1	1	0	1	15	0
287	0	38	26.6728	0	PJI	1	1	0	0	1	6	1
111	0	78	22.5586	3	PJI	1	1	0	0	0	0	0
179	0	67	23.6035	3	PJI	1	1	0	0	0	7	1
1	0	86	27.0416	4	PJI	1	1	1	0	0	0	0
2	0	68	25.8251	3	PJI	1	1	1	0	0	0	0
17	1	73	25.4617	4	PJI	1	1	1	0	0	7	0
31	1	62	25.2323	2	PJI	1	1	1	0	0	5	0
36	0	63	25.1007	2	PJI	1	1	0	0	0	0	0
41	0	76	25.1096	3	PJI	1	1	1	0	0	2	0
62	0	68	27.4714	3	PJI	1	1	1	0	0	0	0
102	1	37	24.6181	0	PJI	1	1	1	0	0	0	0
105	0	86	31.2394	4	PJI	1	1	0	0	0	0	0
177	0	73	27.3438	3	PJI	1	1	1	0	0	0	0
184	1	89	23.5332	5	PJI	1	1	0	0	0	3	0
188	1	82	24.6914	4	PJI	1	1	1	0	0	3	0
198	1	64	21.7993	2	PJI	1	1	1	0	0	2	0
204	1	74	24.0882	4	PJI	1	1	0	0	0	7	0
213	1	74	24.0687	4	PJI	1	1	1	0	0	5	0
230	0	39	26.8352	0	PJI	1	1	1	0	0	0	0
289	0	72	24.8583	3	PJI	1	1	0	0	0	5	0
293	0	65	27.6864	2	PJI	1	1	1	0	0	14	0
297	0	83	30.7574	4	PJI	1	1	0	0	0	3	0
300	0	72	28.0418	3	PJI	1	1	1	0	0	6	0
303	0	64	20.8889	2	PJI	1	1	0	0	0	2	0
308	0	61	30.0433	1	PJI	1	1	0	0	0	9	0
309	0	45	27.044	0	PJI	1	1	1	0	0	0	0
325	1	56	27.949	1	PJI	1	1	0	0	0	5	0
337	1	74	15.5709	4	PJI	1	1	1	0	0	6	0
288	0	61	25.1029	2	PJI	1	1	0	0	1	10	1
295	0	56	24.8358	1	PJI	1	1	0	0	1	5	0
296	0	74	25.1475	2	PJI	1	1	0	0	1	7	1
301	0	66	26.4833	2	PJI	1	1	0	0	1	9	0
6	1	81	25.7217	5	PJI	1	1	0	0	0	3	0
12	1	67	25.6165	3	PJI	1	1	0	0	0	3	0
15	0	72	25.5112	3	PJI	1	1	0	0	0	5	0
18	0	77	25.4123	2	PJI	1	1	0	0	0	3	0
19	0	67	25.8065	2	PJI	1	1	0	0	0	0	0
20	0	82	23.1911	5	PJI	1	1	0	0	0	6	0
21	1	55	25.3515	1	PJI	1	1	0	0	0	0	0
29	0	85	25.166	4	PJI	1	1	0	0	0	7	0
30	0	65	25.1343	2	PJI	1	1	0	0	0	1	0
39	1	25	25.0382	0	PJI	1	1	0	0	0	3	0
49	0	68	25.0071	3	PJI	1	1	0	0	0	1	0
61	0	72	27.4714	3	PJI	1	1	0	0	0	0	0
76	0	65	24.7769	2	PJI	1	1	0	0	0	1	0
83	0	20	30.7574	0	PJI	1	1	0	0	0	5	0
88	1	78	25.4767	5	PJI	1	1	0	0	0	0	0
93	1	72	24.6468	4	PJI	1	1	0	0	0	0	0
94	0	39	23.634	0	PJI	1	1	0	0	0	0	0
95	1	68	25.5102	2	PJI	1	1	0	0	0	5	0
101	0	63	27.4714	2	PJI	1	1	0	0	0	0	0
104	0	57	25.5588	2	PJI	1	1	0	0	0	0	0
107	1	69	24.5201	3	PJI	1	1	0	0	0	0	0
113	0	60	25.8065	2	PJI	1	1	0	0	0	0	0
114	0	74	24.4583	4	PJI	1	1	0	0	0	0	0
116	1	69	24.6181	3	PJI	1	1	0	0	0	3	0
119	1	58	24.3974	1	PJI	1	1	0	0	0	0	0
121	0	54	23.8054	1	PJI	1	1	0	0	0	0	0
128	0	73	28.0404	4	PJI	1	1	0	0	0	3	0
130	0	76	24.2731	3	PJI	1	1	0	0	0	0	0
132	0	55	24.2144	2	PJI	1	1	0	0	0	2	0
157	1	46	23.8581	0	PJI	1	1	0	0	0	3	0
159	0	73	23.7834	3	PJI	1	1	0	0	0	0	0
162	1	36	36.4938	0	PJI	1	1	0	0	0	0	0
164	1	64	23.8054	2	PJI	1	1	0	0	0	0	0
178	0	48	27.4111	1	PJI	1	1	0	0	0	0	0
183	0	68	23.5693	3	PJI	1	1	0	0	0	0	0
196	1	52	22.4323	1	PJI	1	1	0	0	0	2	0
206	0	54	24.1033	1	PJI	1	1	0	0	0	10	0
212	1	50	23.2301	0	PJI	1	1	0	0	0	4	0
217	0	85	28.2286	4	PJI	1	1	0	0	0	8	0
218	1	64	20.1771	2	PJI	1	1	0	0	0	10	0
219	1	71	23.0998	3	PJI	1	1	0	0	0	3	0
220	1	75	27.4406	3	PJI	1	1	0	0	0	7	0
221	0	83	26.8352	5	PJI	1	1	0	0	0	3	0
222	0	50	35.4917	2	PJI	1	1	0	0	0	0	0
224	1	55	24.4561	1	PJI	1	1	0	0	0	0	0
231	0	58	26.2227	2	PJI	1	1	0	0	0	0	0
283	0	66	26.8486	3	PJI	1	1	0	0	0	0	1
285	0	75	26.9107	4	PJI	1	1	0	0	0	0	0
290	0	69	24.8977	2	PJI	1	1	0	0	0	7	0
292	0	76	22.7732	3	PJI	1	1	0	0	0	0	0
294	0	65	24.4561	2	PJI	1	1	1	0	0	14	1
298	0	71	26.9748	2	PJI	1	1	0	0	0	0	0
299	0	66	22.8624	2	PJI	1	1	0	0	0	3	0
302	0	77	20.8889	2	PJI	1	1	0	0	0	3	0
305	0	66	25.6312	3	PJI	1	1	0	0	0	0	0
306	0	67	25.5588	2	PJI	1	1	0	0	0	2	1
307	0	73	25.6312	3	PJI	1	1	1	0	0	3	0
310	1	58	28.7347	2	PJI	1	1	0	0	0	0	0
311	1	76	24.2188	3	PJI	1	1	0	0	0	0	0
312	1	69	20.1771	3	PJI	1	1	0	0	0	0	0
313	1	71	24.6914	3	PJI	1	1	1	0	0	2	0
316	1	54	24.9374	1	PJI	1	1	0	0	0	6	0
317	1	64	24.281	2	PJI	1	1	0	0	0	3	0
318	1	66	27.121	2	PJI	1	1	0	0	0	7	0
320	1	68	27.1949	3	PJI	1	1	0	0	0	5	0
321	1	48	27.7691	0	PJI	1	1	0	0	0	0	0
322	1	78	27.269	4	PJI	1	1	0	0	0	0	0
323	1	63	23.0112	2	PJI	1	1	0	0	0	0	0
324	1	48	18.0662	0	PJI	1	1	0	0	0	0	0
326	1	72	28.1306	4	PJI	1	1	0	0	0	15	1
329	1	65	25.0593	3	PJI	1	1	0	0	0	2	0
330	1	48	29.4118	0	PJI	1	1	0	0	0	0	0
331	1	66	27.4392	3	PJI	1	1	0	0	0	7	0
332	1	62	20.3074	2	PJI	1	1	0	0	0	5	0
334	1	60	27.5228	2	PJI	1	1	0	0	0	7	0
28	0	66	27.0416	2	PJI	1	1	0	0	0	3	0
43	1	51	22.8571	1	PJI	1	1	0	0	0	0	0
79	1	52	19.0311	1	PJI	1	1	0	0	0	3	1
199	1	18	32.7449	0	PJI	1	1	0	0	0	0	0
335	1	70	27.6025	3	PJI	1	1	0	0	0	3	0
239	0	79	25.2746	4	PJI	1	1	1	0	0	2	0
240	0	58	22.8928	2	PJI	1	1	0	0	0	9	0
60	0	58	24.6548	2	OM	0	0	1	0	0	1	1
261	1	41	20.2395	0	OM	0	0	0	0	1	4	0
133	1	54	36.4938	1	OM	0	0	1	0	0	0	0
52	1	59	27.0416	1	OM	0	0	0	0	0	4	0
53	1	52	23.6614	1	OM	0	0	0	0	0	2	0
81	1	54	24.7455	0	OM	0	0	0	0	0	3	0
85	0	80	24.2188	4	OM	0	0	1	0	0	7	0
120	1	55	25.1808	1	OM	0	0	0	0	0	2	0
131	1	49	24.2438	0	OM	0	0	0	0	0	7	0
185	1	58	23.4971	1	OM	0	0	0	0	0	4	0
270	1	34	26.5096	0	OM	0	0	0	0	0	1	0
338	0	43	22.9142	0	OM	0	0	0	0	0	0	0
147	0	56	24.974	1	PJI	1	1	0	0	0	0	0
148	0	66	17.5431	2	PJI	1	1	0	0	0	0	0
149	1	57	30.385	1	PJI	1	1	0	0	0	2	0
150	1	58	24.0085	1	PJI	1	1	0	0	0	0	0
152	0	71	25.6312	3	PJI	1	1	0	0	0	2	0
154	1	44	23.9731	0	PSA	0	0	0	0	0	4	0
155	1	69	23.9336	3	PSA	0	0	0	0	0	0	0
182	1	59	18.9069	2	PSA	0	0	0	0	0	0	0
186	0	63	27.3438	2	MTB	0	0	0	0	0	0	1
201	1	53	20.2812	1	MTB	0	0	0	0	0	0	1
232	1	78	24.539	5	MTB	0	0	0	0	0	0	1
238	0	38	25.9263	0	MTB	0	0	0	0	0	0	1
244	0	60	27.0416	1	MTB	0	0	0	0	0	0	1
252	0	43	23.4375	0	MTB	0	0	0	0	0	0	1
253	0	56	26.1947	1	MTB	0	0	0	0	0	0	1
264	1	57	26.4076	1	MTB	0	0	1	0	0	0	1
267	1	48	28.4005	0	MTB	0	0	0	0	0	0	1
269	1	29	27.0416	0	MTB	0	0	0	0	0	0	1
339	1	66	22.9643	2	MTB	0	0	0	0	0	0	1
340	1	69	24.2215	3	MTB	0	0	0	0	0	0	1
